# Supplementary material for: Vitisin A Outperforms Cyanidin-3-O-Glucoside in Triglyceride Reduction by Modulating Hepatic Lipogenesis and Fatty Acid β-Oxidation
Source: Int J Mol Sci. 2025 Feb 11;26(4):1521. doi: 10.3390/ijms26041521 (PMC11855501; doi:10.3390/ijms26041521)
Supplement: Supplementary file 1 [file ijms-26-01521-s001.zip]

Archive with 1 entries (1 files):
- ijms-3457726-supplementary.pdf
